# Supplementary material for: Development of Triazoles and Triazolium Salts Based on AZT and Their Anti-Viral Activity against HIV-1
Source: Molecules. 2021 Nov 6;26(21):6720. doi: 10.3390/molecules26216720 (PMC8588071; doi:10.3390/molecules26216720)
Supplement: Supplementary file 1 [file molecules-26-06720-s001.zip]

Archive with 1 entries (1 files):
- molecules-1437781-supplementary.pdf
